# Supplementary material for: Utility of RGNEF in the Prediction of Clinical Prognosis in Patients with Rectal Cancer Receiving Preoperative Concurrent Chemoradiotherapy
Source: Life (Basel). 2021 Dec 23;12(1):18. doi: 10.3390/life12010018 (PMC8778573; doi:10.3390/life12010018)
Supplement: Supplementary file 1 [file life-12-00018-s001.zip]

Archive with 1 entries (1 files):
- life-1485715-supplementary.pdf
